# Supplementary material for: Assessment of mental and behavioural non-motor symptoms of Parkinson’s Disease using Artificial Intelligence (AI): a systematic review
Source: Commun Med (Lond). 2026 Feb 9;6:101. doi: 10.1038/s43856-025-01304-9 (PMC12894826; doi:10.1038/s43856-025-01304-9)
Supplement: Supplementary file 2 — Supplementary Data 1 [file 43856_2025_1304_MOESM2_ESM.xlsx]

## Sheet: Table 1 – Search Terms
Category	MeSH	Keywords (in full text)	Legend
Artificial Intelligence	Artificial Intelligence	“Artificial Intelligence” OR “AI” OR “Machine Learning” OR “Deep Learning” OR “Neural Networks” OR “algorithms”	This table lists the search terms used in this review. Each row lists the keywords and MeSH terms related to a specified theme.
Parkinson’s Disease	Parkinson Disease	“Parkinson disease” OR “Parkinson’s disease” OR ”Parkinson’s” OR “Parkinson”
Behavioural and mental non-motor symptoms		“depression*” OR “anxiety” OR “insomnia*” OR “sleep problem*” OR “sleep-wake” OR “sleep disorder*” OR “restless legs syndrome” OR “REM sleep behavior disorder” OR “excessive daytime sleepiness” OR “REM sleep behavio?r* disorder” OR “restless leg* syndrome” OR “cognitive decline*” OR “cognitive impairment*” OR “cognitive dysfunction” OR “fatigue”
