# Supplementary material for: Assessment of mental and behavioural non-motor symptoms of Parkinson’s Disease using Artificial Intelligence (AI): a systematic review
Source: Commun Med (Lond). 2026 Feb 9;6:101. doi: 10.1038/s43856-025-01304-9 (PMC12894826; doi:10.1038/s43856-025-01304-9)
Supplement: Supplementary file 3 — Supplementary Data 2 [file 43856_2025_1304_MOESM3_ESM.xlsx]

## Sheet: Sheet1
Database	Search string	References	Legend
Medline	((exp Artificial Intelligence/ OR AI.mp. OR machine learning.mp. OR deep learning.mp. OR neural network*.mp.)	292	This table summarises the search string used and the number of records retrieved from each database.
(Ovid)	AND
	(exp Parkinson disease/ OR Parkinson*.mp. OR arkinson* disease.mp.)
	AND
	(depression*.mp. OR anxiety.mp. OR insomnia*.mp. OR sleep problem*.mp. OR sleep*wake.mp. OR sleep disorder*.mp. OR exp sleep disorder/ OR exp restless legs syndrome/ OR exp REM sleep behavior disorder/ OR exp excessive daytime sleepiness/ OR REM sleep behavio?r* disorder.mp. OR excessive daytime sleepiness.mp. OR restless leg* syndrome.mp. OR cognitive decline*.mp. OR cognitive impairment*.mp. OR…
Embase (Ovid)	((exp Artificial Intelligence/ OR AI.mp. OR machine learning.mp. OR deep learning.mp. OR neural network*.mp.)	904
	AND
	(exp Parkinson disease/ OR Parkinson*.mp. OR arkinson* disease.mp.)
	AND
	(depression*.mp. OR anxiety.mp. OR insomnia*.mp. OR sleep problem*.mp. OR sleep*wake.mp. OR sleep disorder*.mp. OR exp sleep disorder/ OR exp restless legs syndrome/ OR exp REM sleep behavior disorder/ OR exp excessive daytime sleepiness/ OR REM sleep behavio?r* disorder.mp. OR excessive daytime sleepiness.mp. OR restless leg* syndrome.mp. OR cognitive decline*.mp. OR cognitive impairment*.mp. OR…
Scopus	(TITLE-ABS-KEY (“Parkinson Disease”) OR TITLE-ABS-KEY (“Parkinson*”) OR TITLE-ABS-KEY (“Parkinson* disease”)) AND (TITLE-ABS-KEY (“Artificial Intelligence”) OR TITLE-ABS-KEY (“AI”) OR TITLE-ABS-KEY (“machine learning”) OR TITLE-ABS-KEY (“deep learning”) OR TITLE-ABS-KEY (“neural network*”)) AND (TITLE-ABS-KEY (“depression*”) OR TITLE-ABS-KEY (“anxiety”) OR TITLE-ABS-KEY (“insomnia*”) OR TITLE-ABS…	854
Web of Science	((“Parkinson Disease” OR “Parkinson*” OR “Parkinson* disease”) AND (“Artificial Intelligence” OR “AI” OR “machine learning” OR “deep learning” OR “neural network*”) AND (“depression*” OR “anxiety” OR “insomnia*” OR “sleep problem*” OR “sleep-wake” OR “sleep disorder*” OR “restless legs syndrome” OR “REM sleep behavior disorder” OR “excessive daytime sleepiness” OR “REM sleep behavio?r* disorder” …	881
Pubmed	((Parkinson disease[MeSH Terms]) OR (Parkinson*[Title/Abstract])) AND (((Artificial intelligence[Title/Abstract]) OR (AI[Title/Abstract])) OR (((machine learning[Title/Abstract]) OR (deep learning[Title/Abstract])) OR (neural network*[Title/Abstract])))	2291
Total		5222
Total	(with 1697 duplicates removed by EndNote)	3525
