# Supplementary material for: Assessment of mental and behavioural non-motor symptoms of Parkinson’s Disease using Artificial Intelligence (AI): a systematic review
Source: Commun Med (Lond). 2026 Feb 9;6:101. doi: 10.1038/s43856-025-01304-9 (PMC12894826; doi:10.1038/s43856-025-01304-9)
Supplement: Supplementary file 4 — Supplementary Data 3 [file 43856_2025_1304_MOESM4_ESM.xlsx]

## Sheet: Sheet1
Category	Inclusion Criteria	Exclusion Criteria	Legend
Population	Adult patients diagnosed with Parkinson's Disease, focusing on mental and behavioural non-motor symptoms of PD	Studies focus on diseases other than Parkinson's disease; studies focus on motor symptoms of PD	This dataset summarises all predefined inclusion and exclusion criteria used in the review.
Geographic Scope	No restrictions on geographic location	N/A
Demographic Scope	No restrictions regarding gender or ethnicity	N/A
Disease Stage	All stages of Parkinson's Disease	N/A
Interventions	Application of artificial intelligence technologies for diagnosing and managing mental and behavioural non-motor symptoms of PD	Studies that did not apply AI technologies to manage mental and behavioural non-motor symptoms of Parkinson's Disease.
Time Frame	Studies published from 2010 onward	Studies published before 2010
Publication Type	Peer-reviewed articles	Non-peer-reviewed publications, literature reviews, abstract without full papers
Study Designs	Qualitative, quantitative, and mixed methods studies that provide data on AI applications	Studies lacking information on data sources, AI technologies used, or their application to mental and behavioural non-motor symptoms of PD
Outcomes	Studies that report any of the following model performance metrics (accuracy, sensitivity, specificity) for the task evaluated	Studies that do not report any of the following model performance metrics (accuracy, sensitivity, specificity) for the task evaluated
Language	Only studies published in English	Non-English publications
Accessibility	Full-text articles accessible for review	Studies without accessible full texts
