# Supplementary material for: Assessment of mental and behavioural non-motor symptoms of Parkinson’s Disease using Artificial Intelligence (AI): a systematic review
Source: Commun Med (Lond). 2026 Feb 9;6:101. doi: 10.1038/s43856-025-01304-9 (PMC12894826; doi:10.1038/s43856-025-01304-9)
Supplement: Supplementary file 5 — Supplementary Data 4 [file 43856_2025_1304_MOESM5_ESM.xlsx]

## Sheet: Sheet1
Term	Field	Criteria	Articles remaining	Notes	Legend
“Parkinson*”	Any field	Articles without Parkinson in the entire text are unlikely to be relevant	2951	574 excluded	This table summarises the screening process based on the presence of keywords across different fields (any field, abstract, and title). Each row lists the search term(s) used, the field selected, the criterion applied, and the number of citations excluded and remained.
“artificial intelligence” OR “AI” OR “machine learning” OR “deep learning” OR “neural network*” OR “algorithm*”	Any field	Articles need to relate to Parkinson Disease specifically with artificial intelligence tools	2914	37 excluded
“depression*” OR “anxiety” OR “insomnia*” OR “cognitive*” OR “cognition*” OR “sleep*” OR “restless leg syndrome” OR “excessive daytime sleepiness” OR “fatigue”	Any field	Articles must contain these specific behavioural and mental non-motor symptoms	1133	1781 excluded
“Parkinson*”	Abstract	Articles without Parkinson in the abstract are unlikely to be relevant	1102	31 excluded
“artificial intelligence” OR “AI” OR “machine learning” OR “deep learning” OR “neural network*” OR “algorithm*”	Abstract	Articles without discussing these artificial intelligence tools in the abstract are unlikely to be relevant	1094	8 excluded
“depression*” OR “anxiety” OR “insomnia*” OR “cognitive*” OR “cognition*” OR “sleep*” OR “restless leg syndrome” OR “excessive daytime sleepiness” OR “fatigue”	Abstract	Articles without discussing these specific behavioural and mental non-motor symptoms in the abstract are unlikely to be relevant	1075	19 excluded
“Parkinson*”	Title	Articles without mentioning Parkinson Disease in the title are unlikely to focus on Parkinson disease	597	478 excluded
“accuracy” OR “sensitivity” OR “specificity” OR	Any field	Articles must contain one of the performance metrics in order to meet the inclusion criteria	203	394 excluded
