# Supplementary material for: Assessment of mental and behavioural non-motor symptoms of Parkinson’s Disease using Artificial Intelligence (AI): a systematic review
Source: Commun Med (Lond). 2026 Feb 9;6:101. doi: 10.1038/s43856-025-01304-9 (PMC12894826; doi:10.1038/s43856-025-01304-9)
Supplement: Supplementary file 6 — Supplementary Data 5 [file 43856_2025_1304_MOESM6_ESM.xlsx]

## Sheet: Sheet1
Reason	Count	Legend
No access	7	This dataset summarises the number of studies excluded for each reason.
Need purchase	2
Duplicate	5
Does not follow PICO	12
Total	26
