# Supplementary material for: Assessment of mental and behavioural non-motor symptoms of Parkinson’s Disease using Artificial Intelligence (AI): a systematic review
Source: Commun Med (Lond). 2026 Feb 9;6:101. doi: 10.1038/s43856-025-01304-9 (PMC12894826; doi:10.1038/s43856-025-01304-9)
Supplement: Supplementary file 7 — Supplementary Data 6 [file 43856_2025_1304_MOESM7_ESM.xlsx]

## Sheet: Sheet1
Study	Patient Selection	Index Test	Reference Standard	Flow and Timing	Patient Selection (Applicability)	Index Test (Applicability)	Reference Standard (Applicability)	Legend
Sorensen et al., 2011	H	H	U	L	M	L	U	This table presents the QUADAS-2 domain-level risk of bias assessments for each included study. Rows represent individual studies; columns represent QUADAS-2 domains and judgement categories. The abbreviations stand for: L : Low. U : Unclear. H : High. M : Moderate. A domain was rated as “Low” risk if all signalling questions were answered “Yes”, “High” risk if any were “No”, and “Unclear” if at …
Morales et al., 2013	H	H	U	L	L	U	L
Bisgin et al., 2020	H	H	L	L	M	U	L
Byeon et al., 2020	U	H	U	U	L	L	L
Ricciardi et al., 2020	L	U	U	U	L	L	L
J.Zhang et al., 2021	H	H	L	L	M	L	L
X.Zhang et al., 2021	H	H	U	U	L	L	L
Booth et al., 2022	H	H	L	L	M	L	L
Chen et al., 2022	L	U	L	L	L	L	L
Chong-Wen et al., 2022	H	H	L	U	L	U	L
Espinoza et al., 2022	H	U	U	H	L	U	L
Hosseinzadeh et al., 2023	U	H	U	L	L	L	L
Jeon et al., 2022	H	H	U	L	L	L	L
Ko et al., 2022	H	U	U	H	L	L	L
Shibata et al., 2022	H	H	L	U	L	L	L
Yang et al., 2022	H	H	U	U	L	L	L
Chen et al., 2023	H	H	L	U	M	L	L
Parajuli et al., 2023	H	H	L	U	M	L	L
Raschella et al., 2023	H	H	L	H	M	L	L
Anjum et al., 2024	H	H	L	U	L	L	L
Beheshti et al., 2024	H	H	L	L	L	L	L
Huang et al., 2024	U	H	U	L	L	L	L
Jia et al., 2024	H	H	L	L	M	L	L
Jian et al., 2024	U	H	L	L	L	L	L
Rechichi et al., 2024	H	H	L	L	M	L	L
Shu et al., 2024	H	H	L	U	L	L	L
Harvey et al., 2022	L	H	L	H	L	L	L
