# Supplementary material for: Assessment of mental and behavioural non-motor symptoms of Parkinson’s Disease using Artificial Intelligence (AI): a systematic review
Source: Commun Med (Lond). 2026 Feb 9;6:101. doi: 10.1038/s43856-025-01304-9 (PMC12894826; doi:10.1038/s43856-025-01304-9)
Supplement: Supplementary file 8 — Supplementary Data 7 [file 43856_2025_1304_MOESM8_ESM.xlsx]

## Sheet: Sheet1
Domain	Signaling Questions	Answer Options	Applicability Questions	Legend
Patient Selection	1. Was a consecutive or random sample of patients enrolled?	Yes, No, Unclear	Are there concerns that the included patients do not match the review question?	This dataset lists the predefined QUADAS-2 criteria used to assess the quality of the included studies. Each item corresponds to one QUADAS-2 domain (patient selection, index test, reference standard, and flow and timing) with detailed questions and answer options (Yes, No, Unclear).
	2. Did the study avoid a case-control design?	Yes, No, Unclear
	3. Did the study avoid inappropriate exclusions?	Yes, No, Unclear
Index Test	1. Were the index test results interpreted without knowledge of the reference standard results?	Yes, No, Unclear	Are there concerns that the index test, its conduct, or interpretation differ from the review question?
	2. If a threshold was used, was it pre-specified?	Yes, No, Unclear
Reference Standard	1. Is the reference standard likely to correctly classify the target condition?	Yes, No, Unclear	Are there concerns that the target condition as defined by the reference standard does not match the review question?
	2. Were the reference standard results interpreted without knowledge of the index test results?	Yes, No, Unclear
Flow and Timing	1. Was there an appropriate interval between the index test and reference standard?	Yes, No, Unclear
