# Supplementary material for: Assessment of mental and behavioural non-motor symptoms of Parkinson’s Disease using Artificial Intelligence (AI): a systematic review
Source: Commun Med (Lond). 2026 Feb 9;6:101. doi: 10.1038/s43856-025-01304-9 (PMC12894826; doi:10.1038/s43856-025-01304-9)
Supplement: Supplementary file 9 — Supplementary Data 8 [file 43856_2025_1304_MOESM9_ESM.xlsx]

## Sheet: Legend
This table contains the extracted characteristics for all included publications, including study objectives, data sources, algorithms, algorithm performance and notes. Each tab includes papers on one of four symptom categories (cognitive impairment, depression, sleep disorders, and anxiety).

## Sheet: Cognitive Impairment
Cognitive impairment
Study	Study objectives	Data sources	Algorithm	Accuracy (%)	Sensitivity (%)	Specificity (%)	best model	Notes
Morales et al. (2013)	Differentiate: PDD vs. PDCI; PDD vs. PDMCI; PDMCI vs. PDCI; PDD vs. PDMCI vs. PDCI	MRI	NB, FSNB, CFS-NB, SVM	varies depending on tasks	varies depending on tasks	varies depending on tasks	CFS-NB
Ricciardi et al. (2020)	Differentiate PD patients with and without MCI	spatial-temporal parameters from gait analysis: normal gait (GAIT), motor dual-task (MOT), cognitive dual-task(COG)	DT, RF, KNN	varies depending on tasks	varies depending on tasks	varies depending on tasks	variability
Zhang et al. (2021a)	Differentiate PD-MCI vs. PDNC	quantitative electroencephalogram (qEEG) and cortical structural MRI features	SVM	80	78	83	SVM (qEEG+MR model)
Booth et al. (2022)	Predict whether PD-MCI into PDD (MCI-PDD) vs. stable PD-MCI (MCI-MCI) and classify	baseline FDG-PET scans	SVM	74	67	80	SVM	Sensitivity dropped significantly from training set (95% sensitivity and 91% specificity) to independent validation dataset
Chen et al. (2022)	Classify PD with vs. without cognitive impairment	clinical data, plasma biomarkers, and neuropsychological tests.	SVM	100	N/A	N/A	PCA-SVM with 3 features	SVM with 13 features: 84.6% accuracy; when reduced to 3 features using PCA (PCA-SVM): 100% accuracy
Hosseinzadeh et al. (2023)	Predict MOCA scores at year 4 using baseline features	Baseline clinical assessments (providing CF) and DAT SPECT images (providing RF and DF)	AdaC, BagC, GBC, RF, XGBoost, MLP, KNN, ETC	83	N/A	N/A	ETC + ANOVA (CF+DF+RF model)	Other multimodal combinations, like CF + DF and CF + RF, also performed well with ETC but did not exceed the accuracy achieved by using all three feature sets together​.
Jeon et al. (2022)	Classify PDNC vs. PDCI (PD-MCI/PDD)	MoCA domain scores; subjective cognitive complaints; demographic data; clinical data, including depression score	LR, SVM, RF	87 (dataset III, as this is the most stringent dataset)	91	82	Random Forest	The study shows that multivariable machine learning models, combining MoCA domain scores and cognitive complaints, outperformed the traditional MoCA cutoff method, especially under stricter testing conditions where cutoff performance dropped but machine learning remained robust. Adding depression scores did not improve accuracy, indicating not all variables contribute equally to model performance
Shibata et al. (2022)	Classify PD patients without dementia into PD-MCI vs. PD-NC	quantitative susceptibility mapping (QSM)-based MRI scans	RF, XGBoost, LGB	79.1	77.3	81	Random Forest
Chen et al. (2023)	Classify PD patients without dementia into PD-MCI vs. PD-NC	DTI scans	DT, RF, XGBoost	91.7	92.9	90	XGBoost (combined intra- and intervoxel DTI metric model)	The combination of intravoxel metrics (FA, MD, AD, RD) and intervoxel metrics (LDHs, LDHk) outperformed models using only one type of metric
Parajuli et al. (2023)	Classify PD patients into PD-MCI vs. PD-NC	Time-frequency sleep EEG (from PSG)	VMD-based and CWT-based CNN models	99.8	99.2	99.4	VMD-Based CNN
Anjum et al. (2024)	Classify PD patients into those with cognitive impairment vs normal cognition	resting state EEG	LEAPD	71.9	50	100	LEAPD	Sensitivity dropped significantly from leave-one-out cross validation set (80% accuracy, 80% sensitivity, and 80% specificity) to out-of-sample test
Beheshti & Ko (2024)	Predict PD patients 5-year MCI conversion (develop MCI vs. maintain normal cognition) and classify	baseline structural MRI	SVM	76.92	76.92	76.92	SVM	In the training set, an accuracy of 80.76%, sensitivity of 82.05%, and specificity of 79.48%.
Huang et al. (2024)	Predict PD patients 5-year MCI conversion (develop MCI vs. maintain normal cognition) and classify	DTI scans (DTI connectivity features), and clinical data	LDA, SVM, KNN, NB	74-85	79-91	70-89	all four models have similar performance, the key is to include structural connectivity data (combination of clinical and structural connectivity features model)	Multimodal, but DTI-based structural connectivity features demonstrated superior predictive power compared to clinical data alone. Adding clinical data to DTI structural connectivity features did not significantly improve the model’s performance, suggesting that the DTI-based metrics captured the most critical predictive information.
Jian et al. (2024)	Predict PD patients 4-year MCI conversion (develop MCI vs. maintain normal cognition) and classify	MRI radiomic features, DTI, clinical features	LR	AUC: 0.86	88.9	71.4	LR ( Multimodal Combinatorial Model : Radiomics + Clinical Features)	Multimodal combinatorial model achieved higher AUC than radiomics model in all sets. AUC is used to evaluate the accuracy
Shu et al. (2024)	Distinguish PD-MCI patients from healthy controls	fNIRS (TV and WZC signals)	SVM	83.3	N/A	N/A	SVM (TV + WZC combined features model)	best results were obtained by combining TV and WZC features
Harvey et al. (2022)	Predict multiple cognitive outcomes over 8 years	Baseline clinical variables	RF, ElasticNet, SVM, Cforest	86.7	71.9	96.1	Cforest (combination of clinical and biological variables model)
		Biofluid (CSF, serum) measures
		Genetic/epigenetic markers in blood

## Sheet: Sleep Disorders
Sleep Disorders
Study	Study objectives	Data sources	Algorithm	Accuracy (%)	Sensitivity (%)	Specificity (%)	best model	Notes
Sorensen et al. (2011)	Detect and classify sleep arousals in both REM and non-REM sleep in PD patients	polysomnographic (PSG) data including EEG, EMG; and manually scored hypnogram	ANN	N/A	89.8	N/A	ANN
Bisgin et al. (2020)	Detect and classify REM sleep stages in PD patients with RBD	polysomnographic (PSG) data including EEG, EMG, and EOG	KNN, LR, SVM, NB, DT, RF	87.84	N/A	N/A	RF combined with Pearson Correlation Coefficient (PC) feature selection method	RF is best suited for the detection of the REM sleep phase
Byeon (2020)	Identify high-risk PD patients for RBD	sociodemographic factors, health behaviors, environmental factors, disease history, Parkinson’s disease related motor signs, neuropsychological characteristics, and sleep problems presence	RF, CART, Discriminant Analysis, RBF Neural Network, LR	71	79	67	RF	This study demonstrates the effectiveness of RF for predicting RBD in PD patients, with age and motor/cognitive dysfunction identified as critical predictors. The model offers a basis for early screening
Chong-Wen et al. (2022)	Predict PD-RBD influencing factors	sociodemographic factors, clinical assessments, motor function evaluations, non-motor symptom evaluations, sleep quality, and medication use	RF, DT, LR	83.05	67.39	93.06	RF	This study supports the potential of multivariable data as a promising approach to better capture the full scope of RBD risk factors. Sensitivity, specificity and accuracy in trainset (all 100%).
Ko et al. (2022)	Detect sleep stages in PD patients	Smartwatch sensors	Cole–Kripke algorithm, stepwise clustering algorithm, k-means clustering algorithm with predefined criteria	84.5	N/A	N/A	Cole–Kripke algorithm (2-stages: Awake/Sleep)	There are multiple sleep stages detection, but 2 stages awake/sleep detection has the highest accuracy
Raschella et al. (2023)	Classify mild to moderate PD patients into RBD vs. non-RBD	wrist actigraphy	LDA, SVM, LR, NN, RF	96.2-100	sensitivity only reported for in-clinic tests, but not provided for home test set	specificity only reported for in clinic test, but not provided for home test set	SVM	In-lab cross-validation accuracy was 92.9%. In the independent PD test set (home recordings), accuracy reached 100% after seven nights. External validation in non-PD controls reached 94.4% accuracy
Rechichi et al. (2024)	Detect PD patients from healthy controls; and classification of good or bad sleep quality	commercially available wearable IMU, sleep questionnaires	SVM, KNN, XGBoost	96.2 (PD detection) // 85.7 (Good vs Bad sleep quality)	95 (PD detection) // 78.6 (Good vs Bad sleep quality)	N/A	SVM (PD detection) & XGBoost (Good vs Bad sleep quality)

## Sheet: Depression
Depression
Study	Study objectives	Data sources	Algorithm	Accuracy (%)	Sensitivity (%)	Specificity (%)	best model	Notes
Zhang et al. (2021b)	Differentiate DPD, NDPD and HC	resting-state functional MRI (rs-fMRI) images, clinical information	SVM, Lasso regression, RF	DPD vs HC: SVM (100%)	DPD vs HC: SVM (100%)	DPD vs HC: SVM (100%)	variability
				NDPD vs HC: Lasso (96%)	NDPD vs HC: Lasso (92%)	NDPD vs HC: Lasso (100%)
				DPD vs NDPD: RF (90%)	DPD vs NDPD: RF (71%)	DPD vs NDPD: RF (100%)
Espinoza et al. (2022)	Differentiate DPD, NDPD and non-PD with depression	resting state EEG	LEAPD	DPD vs NDPD: 97	N/A	N/A	LEAPD
				DPD vs non-PD with depression: 100
Yang et al. (2022)	Differentiate DPD vs NDPD	DTI scans	SVM	73	88	57	SVM	training set (70% accuracy, 67% sensitivity, 73% specificity)

## Sheet: Anxiety
Anxiety
Study	Study objectives	Data sources	Algorithm	Accuracy (%)	Sensitivity (%)	Specificity (%)	best model	Notes
Jia et al. (2024)	Identify PD patients with anxiety	structural magnetic resonance imaging (sMRI) features and clinical features	SVM	88	81		SVM* (Combined SVM with clinical + sMRI features)	The paper explicitly demonstrates and discusses that multimodal data (combining clinical and MRI features) outperforms single modality approaches.
