# Supplementary material for: Assessment of mental and behavioural non-motor symptoms of Parkinson’s Disease using Artificial Intelligence (AI): a systematic review
Source: Commun Med (Lond). 2026 Feb 9;6:101. doi: 10.1038/s43856-025-01304-9 (PMC12894826; doi:10.1038/s43856-025-01304-9)
Supplement: Supplementary file 10 — Supplementary Data 9 [file 43856_2025_1304_MOESM10_ESM.xlsx]

## Sheet: Legend
The data sheet summarises the input data sources used across the included studies. Any approach used in the included studies is indicated with a tick.

## Sheet: Data sheet
	Neuroimaging						Electrophysiological			Wearable and portable devices				Clinical assessments and biomarkers
	Magnetic Resonance Imaging (MRI)	Resting-state functional MRI (rs-fMRI)	Diffusion Tensor Imaging (DTI)	Quantitative Susceptibility Mapping (QSM)-MRI	FDG-PET	DAT SPECT	Quantitative EEG (qEEG)	Resting-state EEG	Sleep EEG	Smartwatch sensors	Actigraphy	Wearable inertial measurement units (IMU)	Functional near-infrared spectroscopy (fNIRS)	Comprehensive clinical data (sociodemographic factors, health behaviours, disease history, motor signs, plasma biomarkers, and neuropsychological characteristics)	Gait analysis	Genetic/epigenetic markers
Sorensen et al., 2011									✓
Morales et al., 2013	✓
Bisgin et al., 2020									✓
Byeon, 2020														✓
Ricciardi et al., 2020															✓
J.Zhang et al., 2021	✓						✓
X.Zhang et al., 2021		✓												✓
Booth et al., 2022					✓
Chen et al., 2022														✓
Chong-Wen et al., 2022														✓
Espinoza et al., 2022								✓
Hosseinzadeh et al., 2023						✓								✓
Jeon et al., 2022														✓
Ko et al., 2022										✓
Shibata et al., 2022				✓
Yang et al., 2022			✓
Chen et al., 2023			✓
Parajuli et al., 2023									✓
Raschella et al., 2023											✓
Anjum et al., 2024								✓
Beheshti and Ko, 2024	✓
Huang et al., 2024			✓											✓
Jia et al., 2024	✓													✓
Jian et al., 2024	✓		✓											✓
Rechichi et al., 2024												✓		✓
Shu et al., 2024													✓
Harvey et al., 2022														✓		✓
