# Supplementary material for: Assessment of mental and behavioural non-motor symptoms of Parkinson’s Disease using Artificial Intelligence (AI): a systematic review
Source: Commun Med (Lond). 2026 Feb 9;6:101. doi: 10.1038/s43856-025-01304-9 (PMC12894826; doi:10.1038/s43856-025-01304-9)
Supplement: Supplementary file 11 — Supplementary Data 10 [file 43856_2025_1304_MOESM11_ESM.xlsx]

## Sheet: Data sheet
Algorithms	Count of Studies	Studies	Legend
Support Vector Machine (SVM)	16	Morales et al. (2013), Bisgin et al. (2020), Zhang et al. (2021a), Zhang et al. (2021b), Booth et al. (2022), Chen et al. (2022), Jeon et al. (2022), Yang et al. (2022), Raschella et al. (2023), Beheshti and Ko (2024), Huang et al. (2024), Jia et al. (2024), Rechichi et al. (2024), Shu et al. (2024), Harvey et al. (2022)	This dataset summarises the artificial intelligence (AI) algorithms used across the included studies. Each row represents an algorithm and lists the number of studies and citations associated with its use.
Random Forest (RF)	11	Bisgin et al. (2020), Byeon (2020), Ricciardi et al. (2020), Zhang et al. (2021b), Chong-Wen et al. (2022), Fathi Jouzdani et al. (2022), Jeon et al. (2022), Shibata et al. (2022), Chen et al. (2023), Raschella et al. (2023)
Logistic Regression (LR)	7	Bisgin et al. (2020), Byeon (2020), Zhang et al. (2021b), Chong-Wen et al. (2022), Jeon et al. (2022), Raschella et al. (2023), Jian et al. (2024)
K-Nearest Neighbors (KNN)	5	Bisgin et al. (2020), Ricciardi et al. (2020), Fathi Jouzdani et al. (2022), Huang et al. (2024), Rechichi et al. (2024)
Decision Trees (DT)	4	Bisgin et al. (2020), Ricciardi et al. (2020), Chong-Wen et al. (2022), Chen et al. (2023)
Extreme Gradient Boosting (XGBoost)	4	Fathi Jouzdani et al. (2022), Shibata et al. (2022), Chen et al. (2023), Rechichi et al. (2024)
Naive Bayes (NB)	3	Morales et al. (2013), Bisgin et al. (2020), Huang et al. (2024)
LEAPD	2	Espinoza et al. (2022), Anjum et al. (2024)
Convolutional Neural Networks (CNN)	1	Parajuli et al. (2023)
Artificial Neural Networks (ANN)	1	Sorensen et al. (2011)
Conditional Inference Forest (Cforest)	1	Harvey et al. (2022)
Linear Discriminant Analysis (LDA)	1	Huang et al. (2024)
Classification and Regression Tree (CART)	1	Byeon (2020)
Discriminant Analysis (DA)	1	Byeon (2020)
AdaBoost Classifier (AdaC)	1	Fathi Jouzdani et al. (2022)
Bagging Classifier (BagC)	1	Fathi Jouzdani et al. (2022)
Gradient Boosting Classifier (GBC)	1	Fathi Jouzdani et al. (2022)
Multi-Layer Perceptron (MLP)	1	Fathi Jouzdani et al. (2022)
Extra Trees Classifier (ETC)	1	Fathi Jouzdani et al. (2022)
Cole-Kripke (CK)	1	Ko et al. (2022)
Stepwise Clustering (SC)	1	Ko et al. (2022)
K-means Clustering (KC)	1	Ko et al. (2022)
Light Gradient Boosting (LGB)	1	Shibata et al. (2022)
Neural Network (NN)	1	Raschella et al. (2023)
Filter Selection Naive Bayes (FSNB)	1	Morales et al. (2013)
Correlation-based Feature Subset selection Naive Bayes (CFS-NB)	1	Morales et al. (2013)
Radial Basis Function Neural Network (RBF NN)	1	Byeon (2020)
